# Supplementary material for: Does believing something to be fiction allow a form of moral licencing or a ‘fictive pass’ in understanding others’ actions?
Source: Front Psychol. 2023 May 15;14:1159866. doi: 10.3389/fpsyg.2023.1159866 (PMC10225679; doi:10.3389/fpsyg.2023.1159866)
Supplement: Supplementary file 1 [file Data_Sheet_1.CSV]

ID	Age	Sex	believereal	QCAE_1	QCAE_2	QCAE_3	QCAE_4	QCAE_5	QCAE_6	QCAE_7	QCAE_8	QCAE_9	QCAE_10	QCAE_11	QCAE_12	QCAE_13	QCAE_14	QCAE_15	QCAE_16	QCAE_17	QCAE_18	QCAE_19	QCAE_20	QCAE_21	QCAE_22	QCAE_23	QCAE_24	QCAE_25	QCAE_26	QCAE_27	QCAE_28	QCAE_29	QCAE_30	QCAE_31	SensationSeeking_1	SensationSeeking_2	SensationSeeking_3	SensationSeeking_4	SensationSeeking_5	SensationSeeking_6	SensationSeeking_7	SensationSeeking_8	PANAS_Before_1	PANAS_Before_2	PANAS_Before_3	PANAS_Before_4	PANAS_Before_5	PANAS_Before_6	PANAS_Before_7
302	27	1	1	2	2	3	3	2	3	3	1	3	3	2	3	3	4	2	3	2	2	2	3	2	3	3	2	1	2	2	4	1	3	2	5	4	3	2	3	3	1	4	1	1	1	1	2	2	1
305	34	1	1	1	3	4	3	2	2	1	2	3	3	2	2	1	1	4	4	1	4	3	4	3	4	3	4	2	3	3	4	4	2	2	5	3	4	4	4	5	5	4	1	2	1	1	3	4	4
306	19	2	2	2	2	3	3	2	3	3	2	3	4	3	3	3	3	3	3	2	3	4	4	2	3	2	4	3	3	2	3	3	3	4	5	5	5	4	4	3	2	1	1	2	1	2	2	3	2
308	27	2	2	2	2	3	4	3	4	4	3	4	4	4	4	3	4	4	4	2	3	4	4	4	4	4	4	4	4	3	4	1	4	2	5	5	5	3	3	5	4	3	3	2	2	1	2	2	2
309	23	1	2	2	2	3	3	3	4	3	3	3	3	4	3	3	2	3	3	1	3	4	4	4	3	4	3	3	3	3	3	2	4	4	4	2	5	2	3	2	2	3	2	1	2	2	2	3	1
311	20	2	1	3	2	4	3	3	2	3	1	2	4	4	4	2	1	3	3	2	3	2	4	3	4	3	3	2	3	2	3	1	3	3	5	5	5	3	5	5	5	4	1	2	1	1	2	4	3
312	19	2	1	2	1	3	3	2	2	3	2	4	3	4	2	3	3	4	3	3	3	4	4	3	4	4	4	3	4	4	2	2	2	2	5	2	3	2	2	5	5	5	1	1	1	1	1	2	1
315	20	2	1	2	1	4	4	3	4	2	2	3	3	4	3	2	3	4	3	2	4	3	4	3	3	4	4	3	3	3	4	1	4	1	3	4	4	3	3	4	1	1	1	1	1	1	1	2	1
316	21	2	1	2	2	3	3	3	4	3	3	3	4	3	4	3	3	4	3	1	3	4	4	4	3	3	4	3	4	3	3	1	4	4	4	2	4	3	2	4	2	3	1	2	1	2	3	3	3
319	22	2	1	1	1	3	4	3	3	4	2	3	4	4	3	3	1	4	3	1	4	3	3	3	3	3	3	3	3	3	4	1	3	3	5	5	5	4	5	5	5	5	1	4	1	1	4	5	4
321	20	2	2	2	1	3	3	3	3	2	3	3	3	4	3	3	2	4	4	3	3	3	4	3	4	3	4	2	3	3	1	2	4	4	4	4	2	2	2	1	1	3	3	1	4	1	2	4	3
323	21	2	1	1	1	4	4	4	4	3	2	3	3	4	3	4	3	3	3	2	4	3	4	4	4	4	4	3	3	3	4	2	4	4	5	2	4	3	3	2	2	3	1	2	1	1	4	1	1
325	31	2	1	2	2	3	3	2	3	3	3	4	4	2	3	4	3	3	3	1	3	2	3	3	4	2	4	2	3	2	3	1	2	2	5	5	4	2	4	5	2	3	1	2	1	1	3	2	1
327	20	2	2	1	1	4	4	4	4	4	4	4	3	4	3	3	4	4	4	1	4	4	4	4	4	4	4	4	3	1	4	1	4	4	4	4	5	5	2	3	4	4	2	2	1	2	3	3	2
328	23	2	1	3	1	3	3	4	3	3	3	3	3	4	4	3	3	3	2	2	4	3	4	4	3	4	3	3	2	2	3	1	4	2	4	4	3	3	4	4	5	5	3	1	3	1	2	2	2
330	19	1	1	2	2	3	4	3	3	3	3	4	4	3	2	4	4	4	3	3	2	3	3	2	3	2	3	3	2	4	4	2	3	3	5	5	5	5	5	5	5	5	2	2	2	4	4	3	2
333	21	2	1	1	3	4	4	4	3	3	3	2	1	2	3	2	4	4	4	1	4	4	4	4	4	4	4	4	3	4	4	2	4	4	5	1	5	2	2	1	1	1	2	5	1	2	5	5	5
334	30	1	1	1	1	4	4	2	3	4	3	3	4	4	4	3	3	4	4	1	3	3	4	3	3	3	3	3	3	4	4	1	4	4	5	4	5	4	3	4	3	2	1	4	1	1	4	5	5
336	19	2	1	1	4	4	2	4	4	2	2	4	1	1	1	2	2	2	2	1	3	3	1	3	4	4	3	2	3	3	4	4	3	4	3	1	2	2	4	5	2	2	1	2	1	1	2	4	1
339	40	1	1	1	4	4	3	3	4	3	2	4	3	3	4	1	2	4	3	2	4	3	3	3	4	4	3	3	3	3	3	2	4	3	5	2	4	5	4	4	4	4	1	4	1	1	4	5	4
341	46	2	1	3	3	3	3	3	3	3	3	2	4	3	2	3	3	4	3	3	3	3	4	3	3	3	3	3	3	3	3	2	4	3	4	4	4	4	2	1	4	4	1	3	1	1	4	5	3
342	50	1	1	1	1	3	4	3	4	3	2	3	4	4	2	2	3	4	4	3	4	4	4	4	4	4	4	4	4	4	4	1	3	3	5	5	4	5	3	1	4	4	1	1	1	1		3	1
347	60	2	1	1	1	3	4	3	3	3	3	3	4	4	3	4	3	4	3	1	3	3	4	3	4	4	3	3	3	3	3	1	4	3	5	5	3	3	1	1	1	1	1	1	1	1	2	4	1
356	51	2	1	2	3	3	3	3	3	3	1	3	3	2	2	3	3	4	3	2	3	2	3	3	3	3	3	3	3	3	3	2	3	1	5	5	3	3	4	5	2	3	1	1	1	1	4	4	4
358	33	1	1	2	2	4	4	4	4	3	4	4	3	3	4	3	3	4	1	3	4	3	2	3	2	3	2	2	1	2	3	1	4	4	4	1	5	1	3	1	3	3	4	3	4	3	4	3	5
361	39	1	1	4	1	2	3	2	2	4	4	3	3	3	2	2	4	3	3	4	3	3	3	2	3	3	3	3	2	3	3	3	2	2	4	4	3	3	1	2	4	3	3	2	2	2	2	4	2
362	60	1	1	1	3	2	3	2	2	2	1		4	2	2	1	1	4	4	1	3	3		3	3	2	4	2	3	2	3	2	2	1	5	5	3	2	5	5	3	3	1	2	1	1	5	5	5
364	23	2	1	3	2	3	3	3	3	2	3	3	4	2	2	4	2	2	2	2	3	3	4	3	2	3	3	2	2	3	2	2	3	3	3	3	4	2	2	2	1	1	1	1	1	1	2	3	1
372	33	2	2	1	4	4	4	4	4	3	3	3	3	2	3	3	2	4	4	2	4	3	4	3	4	4	4	3	4	3	4	3	4	4	5	5	5	4	5	1	1	1	1	3	1	1	4	5	4
378	19	2	1	1	1	3	3	2	3	4	3	3	3	4	4	2	3	4	3	1	4	4	4	3	3	4	3	3	3	4	3	1	3	3	4	1	5	4	3	4	5	4	1	1	1	1	2	2	1
379	24	2	1	2	1	4	3	4	4	3	3	3	4	4	3	3	2	3	3	2	4	3	4	3	4	4	3	3	3	2	3	1	4	2	5	4	4	3	1	2	2	2	1	2	1	1	3	4	1
382	30	2	2	1	2	4	3	4	3	4	4	4	4	4	3	3	4	3	3	1	3	4	3	3	4	3	4	3	4	4	4	1	3	3	5	4	2	4	4	4	2	4	1	2	2	1	2	4	3
386	22	2	1	2	2	2	4	4	4	4	2	4	4	2	4	4	4	2	4	2	3	3	4	4	4	4	4	3	4	2	3	3	4	3	5	5	5	5	4	5	3	4	3	2	1	1	2	2	1
388	20	2	1	2	3	3	2	2	2	2	3	3	3	2	2	3	2	3	2	2	3	3	3	3	2	3	3	3	3	3	4	4	3	3	4	4	4	4	4	4	4	4	1	1	1	1	3	2	2
389	26	1	1	2	3	3	3	3	3	2	2	2	3	3	2	2	2	3		3	2	2	3	2		2	3	3	3	3	3	2	3	3	4	4	4	3	2	1	1	1	1	2	1	1	3	3	2
391	23	2	1	3	1	2	3	2	2	4	3	4	3	4	2	3	3	4	4	2	4	4	4	4	4	4	4	4	3	4	2	1	3	2	5	4	4	3	4	2	2	4	1	3	2	1	1	3	1
394	59	2	1	1	1	4	3	3	3	3	2	2	3	3	3	1	3	3	3	2	3	3	4	4	4	4	3	3	3	3	4	2	4	4	4	4	4	3	1	1	3	1	1	2	1	1	3	4	3
396	49	2	1	2	2	3	2	3	2	3	3	3	3	3	3	3	3	4	3	3	3	3	3	3	3	3	4	2	3	3	3	2	3	2	4	4	4	2	4	2	2	4	1	2	1	1	2	3	1
399	27	1	1	3	3	3	2	4	3	1	2	3	3	2	2	2	1	4	2	3	3	3	4	3	4	4	3	3	4	3	4	3	3	3	5	2	3	3	2	1	4	2	1	1	1	1	2	3	1
401	25	2	1	2	2	2	3	3	4	4	3	4	3	4	3	2	3	3	3	1	4	4	4	4	3	4	2	2	4	3	4	2	4	4	5	5	5	4	4	2	2	4	1	2	1	2	1	4	1
402	18	2	1	1	1	2	4	3	4	3	2	4	4	4	3	1	3	3	2	4	4	2	4	4	4	4	3	2	3	3	4	3	3	3	5	5	5	5	5	5	5	5	1	1	1	1	1	1	1
406	55	1	2	1	3	4	4	3	4	3	1	3	3	3	1	4	2	3	3	1	4	4	4	4	4	4	3	4	3	3	4	3	4	4	4	2	2	3	2	2	3	3	1	2	1	1	2	2	2
407	40	1	1	2	3	3	3	3	3	3	3	3	3	3	3	2	3	3	3	2	3	3	3	3	3	3	3	3	3	2	3	2	3	3	4	2	4	3	2	1	2	1	1	2	1	1	3	4	4
413	36	1	2	2	1	4	3	2	2	4	2	4	4	4	2	2	2	4	4	2	3	4	4	3	2	4	4	4	3	4	4	1	4	3	4	3	4	3	2	1	1	1	1	1	1	1	2	3	1
423	39	1	1	3	2	3	3	2	2	3	4	4	3	4	2	3	4	3	3	2	2	2	4	3	4	4	3	3	2	3	3	2	4	3	5	5	5	2	3	1	3	5	2	1	2	1	1	4	1
301	23	1	4	1	2	4	2	1	2	1	2	2	3	1	3	2	3	2	2	2	3	3	4	2	4	2	3	2	2	2	3	2	3	3	5	4	3	5	4	5	5	3	2	2	1	1	3	3	3
304	23	2	3	2	3	2	1	1	3	3	3	3	3	3	3	2	2	4	3	2	3	4	4	3	4	3	4	4	4	4	3	2	2	3	5	4	5	3	3	3	2	2	1	1	1	1	2	4	1
310	22	2	4	1	1	4	4	3	3	4	3	3	4	4	4	2	3	4	3	1	4	4	4	4	4	4	4	3	4	3	4	1	4	3	4	3	5	2	2	2	2	1	1	3	1	1	4	4	4
313	19	2	3	1	3	3	2	1	1	1	3	2	4	2	4	3	4	4	2	2	2	4	4	4	4	4	4	4	2	4	4	3	4	4	4	1	5	3	1	1	2	1	1	1	1	2	4	3	1
314	25	2	4	3	1	3	4	4	2	4	4	3	4	4	3	2	4	4	2	1	2	3	3	3	1	4	3	3	1	3	3	2	3	4	5	2	3	1	1	4	1	3	3	2	2	2	2	1	1
320	27	1	3	3	3	3	1	2	3	2	2	3	3	2	3	4	3	4	3	2	3	2	4	2	4	3	4	2	3	2	3	3	3	2	5	5	2	2	4	5	2	2	2	2	1	1	3	3	2
331	20	1	3	1	3	4	4	4	4	1	1	2	2	3	2	2	1	4	4	1	4	4	4	4	4	4	4	4	4	4	4	3	3	4	4	5	4	5	2	4	4	1	1	2	1	1	1	3	1
331	20	2	4	1	4	4	3	3	3	3	1	3	3	2	4	2	4	4	3	2	3	4	4	3	3	4	4	4	3	4	3	2	3	3	5	5	5	4	2	1	1	1		4			5	4	4
344	31	2	4	1	3	3	4	3	4	2	3	3	3	2	1	2	3	4	2	1	3	3	3	4	3	4	3	3	3	2	3	2	3	3	4	2	4	3	1	2	1	1	1	2	1	1	3	4	3
346	24	3	4	2	1	3	4	4	4	3	3	3	3	4	3	3	4	4	4	1	4	3	4	4	4	4	4	4	4	3	4	1	2	3	4	5	3	1	1	1	1	3	3	2	3	2	2	3	1
348	21	2	3	3	2	2	3	3	3	2	3	3	3	3	3	3	4	3	3	2	4	2	3	3	3	3	4	2	2	2	3	2	3	3	4	2	4	2	2	2	3	3	1	1	1	1	2	3	3
349	22	1	4	1	2	3	3	2	2	2	1	3	4	3	2	2	3	4	4	1	4	3	4	4	4	4	4	4	4	4	4	2	3	3	5	5	3	1	4	4	5	5	1	2	1	1	2	2	1
351	19	2	3	3	2	4	3	4	2	4	3	2	4	4	3	3	2	4	3	2	4	3	4	3	4	4	3	3	4	3	2	2	3	2	5	4	5	4	5	4		1	1	2	1	1	3	3	2
353	22	1	4	2	3	3	1	2	1	2	3	3	3	1	1	3	3	2	2	2	3	2	2	1	3	2	2	3	2	3	2	2	3	2	4	4	5	2	1	1	5	2	3	2	1	1	2	3	1
355	21	1	4	3	2	2	2	1	2	2	2	4	3	4	2	3	3	3	3	2	2	3	3	4	3	4	3	3	2	3	2	1	3	4	4	2	5	4	4	5	4	2	1	2	1	1	2	3	1
357	28	2	4	1	3	4	3	3	4	3	3	3	4	2	3	3	4	4	3	3	4	4	4	3	4	4	4	3	3	3	4	2	4	3	5	5	5	3	1	3	4	2	1	1	1	1	1	3	2
360	34	1	3	2	3	3	3	3	3	3	2	3	3	3	3	3	3	2	3	2	3	3	3	4	3	3	3	2	3	3	3	2	3	2	4	3	3	3	3	4	3	2	1	3	3	1	3	3	3
365	42	2	3	3	2	3	2	3	3	3	4	3	3	4	3	3	4	3	3	3	3	3	4	2	4	2	3	2	3	3	3	2	2	2	5	5	5	4	4	4	3	4	1	2	1	1	3	3	3
366	24	1	3	1	3	4	4	4	4	4	3	2	2	3	2	2	3	4	3	2	4	4	4	4	4	4	4	3	3	3	4	3	4	4	4	4	3	4	3	2	3	3	1	3	1	1	3	3	4
367	42	1	4	3	3	2	2	2	2	2	2	2	2	2	2	2	3	2	2	3	2	2	3	2	3	2	2	2	2	2	3	3	2	2	3	2	2	2	3	2	2	2	1	1	1	1	1	1	1
368	24	2	4	2	2	3	2	3	3	2	3	3	4	3	2	3	3	3	2	2	3	3	3	4	4	3	3	4	2	3	4	2	2	3	4	2	3	3	2	1	4	3	1	2	1	1	2	3	1
371	21	2	4	1	1	3	3	4	4	4	3	4	3	3	3	3	2	4	3	3	4	3	4	4	3	4	3	4	3	3	4	1	3	4	4	2	5	5	2	4	5	4	3	2	2	1	3	2	3
373	29	2	4	2	1	3	2	3	3	3	2	3	3	3	3	3	3	3	2	2	3	3	3	3	3	4	3	3	2	2	3	1	4	3	3	4	4	2	2	1	2	2	1	2	1	1	2	4	1
374	58	2	4	3	3	3	3	2	3	2	1	3		3	3	1	1	3	3	2	3	3	3	3	4	4	3	2	3	2	4		3	2	5	5	3	3	2	2	2	4	1	1	1	1	2	4	2
375	24	1	4	2	1	2	4	2	3	2	3	4	2	4	2	3	3	3	3	3	4	2	4	2	3	3	4	2	2	2	4	1	3	3	5	4	5	3	2	3	2	4	2	3	1	1	2	3	2
376	24	2	3	1	3	4	4	3	4	3	2	3	3	4	3	4	3	4	4	1	4	4	4	4	4	4	4	4	4	3	4	2	4	3	5	3	5	3	4	4	3	2	1	1	1	1	1	3	2
377	53	1	3	3	3	3	3	2	3	3	3	3	3	3	3	4	3	3	4		2	2	3	2	3	2	3	2	3	2	3	2	3	3	4	4	4	3	4		4	2	1	2	1	1	3	4	2
387	33	1	3	2	1	2	4	3	2	3	4	4	3	4	4	2	4	3	4	2	3	3	3	1	4	3	4	2	3	3	3	1	3	2	5	5	5	4	3	1	5	3	1	4	1	2	3	4	2
392	55	1	4	3	2	2	1	1	1	2	1	3	3	3			1	3	4	1	2	2	3	3	4	3	3	3	4	2	1	2	1	1	5	5	1	4	1	1	5	5	1	1	1	1	1	5	1
BTW I strongly object to the absence of a REFUSE TO ANSWER button for the quest re ethnicity.	91.69	59.3	20.28	0	1	was fictional cos the actors were named in the prequel + that legal reasons would make it impossible to use real vid for this	5	7	7	5	5	7	7	4.2	2.5	3.25	2.66666666666667	3.375	6	1	5.5	5	2.6	2.26315789473684	3.375	5	9	7	9	2	0	3.5		4.5	5	3.5	-3	7		5.4
397	23	1	3	2	2	3	2	2	2	3	2	2	3	3	3	2	3	3	3	2	2	3	3	3	2	2	2	2	3	3	3	3	3	2	5	4	4	4	4	5	3	3	1	2	1	1	2	2	1
398	21	1	3	1	1	3	3	3	3	4	3	3	3	4	2	2	2	4	4	1	3	3	4	4	4	4	4	1	4	3	3	1	4	3	5	2	5	4	3	5	4	1	1	2	1	1	3	4	3
404	22	1	4	1	1	4	2	2	2	2	1	2	3	4	3	3	1	4	4	2	4	4	4	3	4	4	4	2	4	4	4	1	4	1	5	1	5	5	4	5	2	4	1	2	1	1	2	4	1
405	19	2	3	2	2	4	3	3	3	4	4	4	4	4	4	4	4	4	2	2	4	3	4	3	3	4	3	4	3	3	4	1	3	4	4	2	4	1	1	1	2	1	1	1	1	1	2	4	1
408	22	2	4	1	2	3	2	2	2	2	3	4	4	4	4	4	3	4	2	3	3	4	4	3	4	4	4	4	4	3	3	3	4	4	5	5	5	5	3	4	5	5	1	3	1	1	4	4	4
410	50	2	4	2	2	3	3		3	2		3	4		3	2	4	3	4	4	3	3	4	2	3	3			2	2	4	4	4	3	5	5	5	4	4	4	4	4	1	1	1	1	1	3	2
411	53	2	4	2	2	4	4	3	4	3	1	2	4	3	2	2	4	3	4	1	3	4	4	3	4	4	4	3	4	3	4	2	4	4	5	5	5	5	2	1	4	4	1	1	1	1	5	5	4
414	23	2	3	1	2	3	3	3	4	4	3	3	4	4	3	3	3	3	3	1	3	3	4	3	4	4	4	3	4	2	3	1	3	3	5	5	5	3	2	3	3	3	1	2	1	2	2	1	1
415	22	2	3	2	1	2	3	2	2	3	3	3	3	4	2	4	4	3	3	2	3	3	2	2	2	2	2	2	3	2	3	1	2	3	5	4	4	3	4	4	4	5	1	1	1	1	3	3	2
418	41	2	3	3	2	3	3	3	3	2	2	2	2	3	2	2	3	4	2	3	2	3	2	2	3	2	3	3	2	2	3	2	2	3	2	2	4	2	2	2	2	2	2	3	1	2	4	4	4
420	28	2	4	1	2	3	4	3	2	3	3	3	3	3	2	2	3	3	4	2	4	4	4	3	4	3	4	3	4	4	4	2	4	4	5	5	3	5	1	1	3	5	1	2	1	1	2	3	4
421	22	2	3	2	2	3	4	3	3	3	3	4	4	2	2	3	3	4	3	2	3	3	4	4	4	4	4	4	4	4	3	3	4	2	5	4	5	3	2	5	5	5	1	1	1	1	4	4	3
422	23	2	4	2	4	3	3	3	3	1	3	4	2	1	1	3	2	4	4	4	3	2	3	3	4	3	2	1	4	2	3	3	3	1	5	4	5	3	3	4	3	2	1	1	1	1	2	3	3
303	24	1	1	3	2	3	3	2	2	2	1	3	3	4	2	3	2	3	2	4	2	2	2	2	2	2	3	2	2	3	3	2	2	3	5	4	1	3	4	5	5	3	1	4	1	1	3	4	2
307	21	2	1	1	1	4	4	4	3	3	3	3	4	4	3	3	3	3	3	1	4	3	4	4	3	4	3	3	3	3	4	1	4	4	5	4	5	4	3	4	3	5	1	2	1	1	4	4	2
317	20	2	1	1	1	2	4	3	3	3	2	4	4	4	3	3	3	3	2	1	4	4	4	4	4	4	4	2	3	3	3	1	4	4	2	1	4	2	1	3	1	1	1	1	2	1	1	2	1
318	18	1	2	3	3	2	2	2	1	2	2	2	2	2	2	3	2	3	3	4	2	2	3	2	3	2	3	2	2	3	4	3	2	3	4	4	4	3	2	1	4	4	1	2	1	1	1	3	1
322	19	2	1	1	3	3	4	4	3	2	2	2	3	2	1	2	1	3	4	1	3	4	4	4	4	4	4	3	4	4	4	3	4	4	4	2	5	3	1	1	2	2	2	3	1	1	3	3	3
324	18	2	2	4	2	2	2	3	2	2	3	3	2	2	2	2	3	3	1	2	2	3	3	2	4	2	3	2	2	2	3	2	3	3	4	3	5	3	4	4	2	2	1	2	1	1	2	3	2
326	23	1	1	4	3	2	3	2	2	1	1	3	4	2	1	3	1	3	3	3	2	3	3	1	2	1	3	2	2	2	2	3	3	2	5	5	5	5	5	5	5	5	1	2	1	1	2	3	2
329	32	2	2	2	1	4	4	2	3	4	3	4	4	4	4	4	3	3	2	2	3	3	3	3	3	3	3	2	2	2	4	1	4	3	4	4	1	4	1	1	1	2	1	2	1	1	3	3	2
335	21	1	0	4	3	4	3	3	3	2	4	3	3	4	4	3	3	3	3	3	3	2	4	3	3	3	2	4	3	4	3	4	2	2	5	5	4	3	3	5	2	1	1	3	1	1	3	3	2
337	20	2	1	3	3	2	3	2	2	2	2	4	3	3	2	3	3	3	4	3	3	2	3	3	3	3	3	2	3	3	2	2	2	3	4	2	4	5	5	5	5	5	1	1	1	1	2	3	1
338	20	2	1	2	2	4	3	3	3	4	2	2	4	3	3	2	2	3	4	2	3	3	3	3	3	3	3	3	3	3	4	3	4	3	4	4	2	3	4	4	4	3	1	2	1	1	1	2	1
340	20	1	2	2	1	4	3	2	4	3	3	4	4	3	3	4	3	4	4	2	3	4	4	3	4	3	4	3	4	3	4	2	3	2	5	5	3	3	2	1	5	5	1	2	1	1	2	3	1
343	27	2	0	2	2	3	4	4	3	4	3	3	4	3	4	1	3	4	4	1	4	4	4	4	4	4	4	4	4	4	3	2	4	4	2	1	2	2	2	2	2	2	4	1	4	4	1	2	1
345	37	2	5	1	1	4	4	3	4	2	2	4	4	4	4	4	3	4	3	1	4	3	4	3	4	3	4	3	3	2	4	1	4	4	4	1	2	1	1	1	1	1	1	1	2	1	1	4	2
350	24	1	0	2	2	3	3	3	4	1	1	2	2	2	2	3	2	3	3	2	3	3	3	3	3	2	4	3	3	2	3	3	3	3	4	3	4	2	1	3	3	4	1	3	2	3	3	4	3
352	23	2	0	3	1	3	3	3	3	3	3	3	4	4	3	2	3	3	2	3	3	3	2	3	3	3	3	2	2	2	2	1	4	3	3	3	2	3	2	4	4	4	1	1	1	2	2	4	2
354	20	2	0	2	2	2	1	2	2	3	3	2	4	2	2	2	4	4	3	1	3	3	4	2	4	3	4	3	3	2	3	3	3	4	4	1	5	3	2	1	1	1	1	1	1	1	1	3	1
To see how people's emotions change before and after seeing a stressful conflict (the video).	100	71.43	0	0	5	The three different camera angles like a police video, the blurry looks of the video looked like CCTV, the actors seemed real	5	2	1	2	2	4	6	4.2	2.8	3.75	4	3.77777777777778	3	2.75	4.25	3.25	2.83333333333333	2.89473684210526	2.25	6	7	6	7	0	0	1.5	4.5	6	6.5	6.5	1	6	2.8	4.4
359	24	1	0	1	2	4	4	4	4	3	1	2	3	3	2	2	3	4	4	2	4	3	4	4	3	4	4	4	4	3	4	2	4	3	4	5	5	4	5	4	3	3	1	3	1	1	3	4	4
363	22	2	0	1	1	3	3	2	4	3	4	3	3	4	4	3	3	2	2	1	4	4	3	4	3	4	3	3	3	3	3	1	4	2	4	4	4	2	2	1	2	3	2	3	1	2	2	4	2
369	29	2	0	2	2	3	2	2	3		3	4	2	4	2	2	3	4	4	2	3	2	3	4	4	3	3	3	3	2	2	1	3	3	4	2	4	2	2	2	1	1	1	2	1	2	2	2	2
370	19	1	1	1	1	4	3	3	3	3	1	2	4	2	2	2	3	3	3	2	4	3	4	4	4	4	4	3	3	3	3	1	4	3	4	4	5	2	1	1	3	2	2	3	1	1	3	2	4
380	20	1	0	3	2	2	1	2	2	3	4	3	4	3	3	4	4	4	4	2	3	3	4	4	3	4	3	3	3	3	3	2	3	3	4	4	2	4	2	2	5	5	1	2	1	1	3	2	3
381	58	2	1	4	2	4	4	4	4	4	3	3	4	3	4	3	4	4	3	1	4	3	4	4	4	4	4	4	4	3	4	2	4	4	2	1	1	1	1	1	1	1	1	2	1	2	2	2	1
383	29	2	1	3	2	3	3	3	2	4	3	3	4	3	3	3	4	3	2	2	2	2	3	2	2	3	2	1	3	1	3	1	2	3	5	5	4	3	3	3	3	5	3	3	1	1	3	4	3
384	38	2	5	3	2	4	4	2	3	2	2	3	3	2	3	2	3	3	3	2	2	2	4	3	3	4	3	3	3	2	4	3	4	3	4	5	4	2	2	1	2	1	1	2	1	1	3	3	3
385	26	1	2	1	2	3	3	2	2	3	2	3	4	4	3	2	3	4	3	1	3	3	4	3	4	3	4	3	3	3	3	2	3	2	5	5	4	4	3	2	4	4	2	3	3	1	3	4	3
390	34	1	0	1	1	3	3	3	3	1	4	4	3	4	3	4	3	3	3	3	3	4	4	2	3	3	3	3	4	4	3	4	4	1	5	5	2	2	2	4	1	4	1	1	1	1	3	3	2
393	41	2	5	3	3	3	4	2	2	4	2	3	4	3	3	2	2	3	2	3	2	2	3	3	3	3	3	3	3	3	3	3	3	3	4	4	2	3	3	4	3	3	1	2	1	1	2	4	3
395	50	1	1	3	3	3	3	3	2	2	2	3	3	3	1	2	2	3	4	3	3	3	3	2	4	2	3	3	3	4	3	2	2	2	4	1	4	2	2	2	3	3	1	1	1	1	2	3	1
400	28	1	2	2	4	3	3	3	3	2	1	3	1	1	1	2	1	4	3	2	3	3	3	3	3	3	3	3	3	3	3	4	2	3	5	5	3	4	4	5	5	3	1	2	1	1	2	3	2
403	19	1	0	3	1	3	3	2	2	3	2	4	2	4	2	2	2	4	3	3	2	2	3	3	3	3	3	2	3	2	2	1	2	4	5	4	5	3	4	3	3	4	2	1	1	1	2	4	3
409	34	2	2	2	3	3	4	2	3	3	3	3	3	3	4	4	4	4	4	3	3	3	3	3	3	3	3	3	3	3	4	2	3	3	5	5	5	5	5	5	5	3	2	2	1	2	2	3	3
412	31	2	1	2	1	4	3	3	3	3	3	4	3	4	3	3	3	4	4	3	4	4	4	4	4	4	4	3	4	3	4	1	4	2	2	2	2	3	1	1	2	1	1	1	1	1	1	3	2
416	34	2	2	3	1	2	3	3	2	4	3	3	4	4	3	3	3	4	4	3	2	4	4		4	4	4	4	4	4	2	1	2	3	5	5	5	4	4	5	5	5	1	2	1	1	3	3	3
417	34	2	1	1	1	3	3	3	3	3	2	4	2	4	3	3	2	4	3	1	4	3	4	4	3	4	3	4	3	3	3	2	3	2	5	5	4	4	3	4	3	4	1	3	1	1	3	4	4
419	47	2	1	3	4	4	3	3	3	4	3	4	4	3	4	4	3	4	4	2	3	3	4	4	4	4	4	4	3	3	2	3	3	3	5	5	5	4	2	1	2	3	1	3	1	1	4	4	5
[truncated: 101 more columns]
